# Supplementary material for: Targeting TREX1 Induces Innate Immune Response in Drug-Resistant Small-Cell Lung Cancer
Source: Cancer Res Commun. 2024 Sep 12;4(9):2399–414. doi: 10.1158/2767-9764.CRC-24-0360 (PMC11391691; doi:10.1158/2767-9764.CRC-24-0360)
Supplement: Table S1 — qPCR primer sequences [file crc-24-0360_table_s1_suppst1.xlsx]

## Sheet: Supplementary Table S1
target gene	Forward (5'-3')	Reverse (5'-3')
human 36B4	CAGATTGGCTACCCAACTGTT	GGAAGGTGTAATCCGTCTCCAC
human IFNB	ATGACCAACAAGTGTCTCCTCC	GGAATCCAAGCAAGTTGTAGCTC
human IFIT1	TTGATGACGATGAAATGCCTGA	CAGGTCACCAGACTCCTCAC
human CXCL10	GTGGCATTCAAGGAGTACCTC	TGATGGCCTTCGATTCTGGATT
human TREX1	CGCATGGGCGTCAATGTTTT	GCAGTGATGCTATCCACACAGAA
human SLFN11	AACCCCAACGCCCGATAAC	TCATGCAAGCATAGCCATAGAG
mouse Actb	GGCTGTATTCCCCTCCATCG	CCAGTTGGTAACAATGCCATGT
mouse Ifnb	GCCTATCGCCAAGATTTAGATGA	TTCTGGATTTAACCGGACAGC
mouse Cxcl10	CCAAGTGCTGCCGTCATTTTC	GGCTCGCAGGGATGATTTCAA
mouse Trex1	CAGACCCTCATCTTCTTAGACCT	CAGGGCTACAGGCTTTCCC
