# Supplementary material for: Targeting TREX1 Induces Innate Immune Response in Drug-Resistant Small-Cell Lung Cancer
Source: Cancer Res Commun. 2024 Sep 12;4(9):2399–414. doi: 10.1158/2767-9764.CRC-24-0360 (PMC11391691; doi:10.1158/2767-9764.CRC-24-0360)
Supplement: Table S2 — Treatment history of PDX tumors [file crc-24-0360_table_s2_suppst2.xlsx]

## Sheet: Supplementary Table S2
PDX ID	Sex	Ethnicity	Race	Stage at dx	Age at dx	Clinical event	Time in days from date of dx to clinical event	Time in days from dx to death or last f/u	Deceased at last f/u?
MGH1514	M	Not Hispanic	White	Extensive stage	38.3671	Biopsy date (1514-1A; pre)	4	446	Yes
						Cis/etop + TKI start	5
						Biopsy date (1514-2A; post)	161
						Exp start	178
						Irinotecan start	243
						OT start	326
						Nivolumab start	424
