# Supplementary material for: Targeting TREX1 Induces Innate Immune Response in Drug-Resistant Small-Cell Lung Cancer
Source: Cancer Res Commun. 2024 Sep 12;4(9):2399–414. doi: 10.1158/2767-9764.CRC-24-0360 (PMC11391691; doi:10.1158/2767-9764.CRC-24-0360)
Supplement: Table S3 — Drug transporter expression levels in H69AR vs H69 [file crc-24-0360_table_s3_suppst3.xlsx]

## Sheet: Supplementary Table S3
gene name	H69AR_1	H69AR_2	H69AR_3	H69_1	H69_2	H69_3
ABCB1	0	0	0	2.90792	6.6319	0
ABCG2	0	0	0	0	0	0
ABCC2	0.095946	0	0	4.05571	5.32878	0
ABCC3	38.5578	51.3065	59.8538	3.98629	4.48598	0.739563
SLC47A1	20.588	62.058	46.8837	19.5207	27.5232	9.11493
ABCC4	13.4912	13.4624	18.1019	0	0	0
ABCC6	204.112	247.597	261.878	1.31486	0	0
ABCB11	0	0	0	0	0	0
ABCC5	43.3028	61.5313	76.7051	804.488	689.683	160.214
